# Supplementary material for: Zeb1 Regulates the Function of Lympho-Myeloid Primed Progenitors after Transplantation
Source: Biomolecules. 2023 Sep 14;13(9):1386. doi: 10.3390/biom13091386 (PMC10526482; doi:10.3390/biom13091386)
Supplement: Supplementary file 1 [file biomolecules-13-01386-s001.zip]

Archive with 1 entries (1 files):
- biomolecules-2506297-supplementary.pdf
